# Supplementary material for: Synergistic Phenolic Compounds in Medicinal Plant Extracts: Enhanced Furin Protease Inhibition via Solvent-Specific Extraction from Lamiaceae and Asteraceae Families
Source: Molecules. 2025 Aug 22;30(17):3450. doi: 10.3390/molecules30173450 (PMC12430539; doi:10.3390/molecules30173450)
Supplement: Supplementary file 1 [file molecules-30-03450-s001.zip]

Archive with 1 entries (1 files):
- molecules-3790502-supplementary.pdf
